# Supplementary material for: Bonobo and chimpanzee gestures overlap extensively in meaning
Source: PLoS Biol. 2018 Feb 27;16(2):e2004825. doi: 10.1371/journal.pbio.2004825 (PMC5828348; doi:10.1371/journal.pbio.2004825)
Supplement: S1 Data — (R) [file pbio.2004825.s001.R]

###################################################
# Randomisation procedure for:
# 
# Bonobo and chimpanzee gestures overlap extensively in meaning
#
# Kirsty E. Graham , Catherine Hobaiter , James Ounsley , Takeshi Furuichi and Richard W.
# Byrne, 2018
#
# Author: J. Ounsley
#
# This file runs the randomisation test, comparing the gesture - ASO
# assignment matrices for the two species
#
# Four different permutation regimes are used for robustness
# See paper for more detail
# 1. Elements are permuted in each  matrix without constraints
# 2. Only permutations that preserve row sums are considered
# 3. Only permutations that preserve column sums are considered
# 4. Only permutations that preserve column sums and row sums are considered
#
# The script considers two metrics of overlap, matches of
# 1s in each matrix, and matches of 0s and 1s.
# 
# Finally, the main loop allows for the running of the permutation
# algorithm on smaller sets of gestures, sampled from the original 
# data
#
# Various plots are produced during the main loop and at the
# end of the script, including a summary of the original data.
###################################################

# Clean the workspace
rm(list = ls())
gc()

library(gdata) # for resampling function
library(vegan) # for matrix permutation
library(utils) # For progress bar
library(RColorBrewer) # For plot colours


##################################################
# Function declarations
##################################################

toGestureMatrixFn = function(fileName){
	
	# Gesture data files
	# Rows = gesture
	# Columns = outcomes (ASOs)
	# 1 -> occurs at
	# least two times by two different individuals (so, 2 individuals x 1
	# instances each = 2 instances)
	
	gesture_csv = read.csv(fileName,header = T)
	
	# Restructure to simple matrix of 1 and 0
	rownames(gesture_csv) = gesture_csv$X
	gesture_csv = gesture_csv[,2:ncol(gesture_csv)]
	gesture_csv[is.na(gesture_csv)] = 0
	
	# Reorder
	gesture_csv = gesture_csv[order(rownames(gesture_csv)),]
	gesture_csv = gesture_csv[,order(colnames(gesture_csv))]
	
	return(as.matrix(gesture_csv))
}


randomisationHistFn = function(randomisation_data,orig_data,...){
	
	data_xlim = c(min(randomisation_data,orig_data),
				  max(randomisation_data,orig_data))
	
	a = hist(randomisation_data,col='gray',xlim = data_xlim,...)
	abline(v=orig_data,lwd=2,col='red')
	text(labels = paste('P(x>t)=',round(sum(randomisation_data > orig_data)/N_REPEATS,digits = 2)),
		 x = orig_data,y=max(a$counts),pos=2)
	
	
}

# Randomisation,
# We want to make this as conservative as possible, so 
# try to maintain as much of the structure of the 
# gesture matrices as possible, this should reduce the
# diversity of randomisation

# Either keep row distributions or column distributinos the same.
# Row Distributions = The number of distinct outcomes for this gesture
# Column Distributions = The number of distinct gestures for this outcome

# Column distributions could be more meaningful as the a proxy for frequency observed?
# COuld constrain maximum number of gestures to one outcome based on min and max observed.

# This function first resamples all rows then all columns,
# i.e. a complete random shuffle
bothShuffleFn = function(gesture_matrix){
	new_mat = t(apply(X = gesture_matrix,MARGIN = 1,FUN = resample,size=ncol(gesture_matrix)))
	new_mat = t(apply(X = new_mat,MARGIN = 2,FUN = resample,size=nrow(gesture_matrix)))
}

# This function simply reorders the assignment of ASOs for each
# gesture, i.e. permutes each row
rowShuffleFn = function(gesture_matrix){
	t(apply(X = gesture_matrix,MARGIN = 1,FUN = resample,size=ncol(gesture_matrix)))
}

# This function simply reorders the assignment of gestures for each
# ASO, i.e. permutes each column
colShuffleFn = function(gesture_matrix){
	t(apply(X = gesture_matrix,MARGIN = 2,FUN = resample,size=nrow(gesture_matrix)))
}

# This function permutes all values, but
# maintains row and col sums
# uses quasiswap algorithm see help on permatful
rowColSumPreserveFn = function(gesture_matrix){
	#permuted_matrix_object = permatfull(gesture_matrix,times = 1,mtype='prab')
	permuted_matrix_object = permatswap(gesture_matrix,method='tswap',times = 100,mtype='prab',thin=200,burnin =20000)
	select = sample(1:length(permuted_matrix_object$perm),size = 1)
	perm_mat = permuted_matrix_object$perm[[select]]
}

myPanel <- function(x, y, z, ...) {
	panel.levelplot(x,y,z,border='black',border.lwd = 1.5,
					#alpha.regions=ifelse(z==3|z==0,1,0.5),
					...)
	
}

## Add an alpha value to a colour
add.alpha <- function(col, alpha=1){
	if(missing(col))
		stop("Please provide a vector of colours.")
	apply(sapply(col, col2rgb)/255, 2, 
		  function(x) 
		  	rgb(x[1], x[2], x[3], alpha=alpha))  
}


##################################################
# Read data
##################################################

# bonobo_2.csv and chimp_2.csv contain the intersection of gestures that have
# ASOs for the two species
bonobo_mat_orig = toGestureMatrixFn('./data/bonobo_2.csv')
chimp_mat_orig = toGestureMatrixFn('./data/chimp_2.csv')

# Remove the Foot present gesture, as it is not actually present in both
# data sets
chimp_mat_orig = chimp_mat_orig[rownames(chimp_mat_orig)!="Foot present",]
bonobo_mat_orig = bonobo_mat_orig[rownames(bonobo_mat_orig)!="Foot present",]

##################################################
# Parameters
##################################################

# Repeates for each randomisation test
# For the paper 10000 is used, however, this
# may take some time.
N_REPEATS = 10000

# Define the size of the gesture set
#
# Set to a single value to run a single instance of the
# randomisation test, with N_REPEAT iterations.
# Set to a sequence to run the randomisation test on different
# size gesture sets.
#
# Setting to 21, the maximum, will simply run the randomisation 
# procedure on the entire gesture set.
# Values less than 21 will randomly sample from all the gestures 
# in each permutation, checking the robustness of the result to
# the number of available gestures.
# For the paper 4:21 is used
N_GESTURE_VALS = 4:nrow(bonobo_mat_orig)

##################################################
# Main program
##################################################

# Create data structures for storing results
probabilities = probabilities_2 = probabilities_3 = probabilities_4 = matrix(0,nrow = length(N_GESTURE_VALS),ncol = N_REPEATS)
rownames(probabilities) = rownames(probabilities_2) = rownames(probabilities_3) = rownames(probabilities_4) = N_GESTURE_VALS
p_probabilities = p_probabilities_2 = p_probabilities_3 = p_probabilities_4 = probabilities

# Specify the different possible randomisation algorithms
randomisationFn = rowColSumPreserveFn
randomisationFn2 = colShuffleFn
randomisationFn3 = rowShuffleFn
randomisationFn4 = bothShuffleFn

# Main loop
index = 0
for(N_GESTURES in N_GESTURE_VALS){
	
	index=index+1
	print(paste(index,'/',length(N_GESTURE_VALS)))
	pb <- txtProgressBar(min = 0, max = N_REPEATS-1, initial = 0,style = 3)
	
	# Create an empty data frame for the permutation data
	perm_data = data.frame(pres_abs_matches = rep(0,N_REPEATS),
						   pres_matches = rep(0,N_REPEATS),
						   abs_matches = rep(0,N_REPEATS),
						   pres_abs_matches_2 = rep(0,N_REPEATS),
						   pres_abs_matches_3 = rep(0,N_REPEATS),
						   pres_abs_matches_4 = rep(0,N_REPEATS),
						   pres_matches_2 = rep(0,N_REPEATS),
						   pres_matches_3 = rep(0,N_REPEATS),
						   pres_matches_4 = rep(0,N_REPEATS))
	
	

	
	# For this size of gesture set, 
	for(i in 1:N_REPEATS){
		
		# Randomly sample a subset of the gestures
		gesture_sample = sample(1:max(N_GESTURE_VALS),size = N_GESTURES)
		bonobo_mat = bonobo_mat_orig[gesture_sample,]
		chimp_mat = chimp_mat_orig[gesture_sample,]
		
		# Record actual overlap in the data sets, 
		# both for presences of an assignment, and
		# presence and absence of an assignment 
		# (i.e. not mismatches)
		pres_matches = sum(chimp_mat & bonobo_mat)
		pres_abs_matches = sum(chimp_mat == bonobo_mat)
		#abs_matches = sum(!chimp_mat & !bonobo_mat)
		
		total = dim(chimp_mat)[1]*dim(chimp_mat)[2]
		
		# Construct duplicates of each species for randomisation
		c_mat = c_mat_2 = c_mat_3 = c_mat_4 = chimp_mat
		b_mat = b_mat_2 = b_mat_3 = b_mat_4 = bonobo_mat
		
		# Apply the four different randomisation functions
		c_mat = randomisationFn(chimp_mat)
		b_mat = randomisationFn(bonobo_mat)
		
		c_mat_2 = randomisationFn2(chimp_mat)
		b_mat_2 = randomisationFn2(bonobo_mat)
		
		c_mat_3 = randomisationFn3(chimp_mat)
		b_mat_3 = randomisationFn3(bonobo_mat)
		
		c_mat_4 = randomisationFn4(chimp_mat)
		b_mat_4 = randomisationFn4(bonobo_mat)
		
		# Store the different types of matches
		# for each randomisation type
		
		#perm_data[i,]$abs_matches = sum(!c_mat & !b_mat)
		
		perm_data[i,]$pres_abs_matches = sum(c_mat == b_mat)
		perm_data[i,]$pres_abs_matches_2 = sum(c_mat_2 == b_mat_2)
		perm_data[i,]$pres_abs_matches_3 = sum(c_mat_3 == b_mat_3)
		perm_data[i,]$pres_abs_matches_4 = sum(c_mat_4 == b_mat_4)
		
		perm_data[i,]$pres_matches = sum(c_mat & b_mat)
		perm_data[i,]$pres_matches_2 = sum(c_mat_2 & b_mat_2)
		perm_data[i,]$pres_matches_3 = sum(c_mat_3 & b_mat_3)
		perm_data[i,]$pres_matches_4 = sum(c_mat_4 & b_mat_4)
		
		# Was the overlap from the randomised data greater than the 
		# overlap in the original data?
		probabilities[index,i] = perm_data[i,]$pres_abs_matches >= pres_abs_matches
		probabilities_2[index,i] = perm_data[i,]$pres_abs_matches_2 >= pres_abs_matches
		probabilities_3[index,i] = perm_data[i,]$pres_abs_matches_3 >= pres_abs_matches
		probabilities_4[index,i] = perm_data[i,]$pres_abs_matches_4 >= pres_abs_matches
		
		p_probabilities[index,i] = perm_data[i,]$pres_matches >= pres_matches
		p_probabilities_2[index,i] = perm_data[i,]$pres_matches_2 >= pres_matches
		p_probabilities_3[index,i] = perm_data[i,]$pres_matches_3 >= pres_matches
		p_probabilities_4[index,i] = perm_data[i,]$pres_matches_4 >= pres_matches
		
		setTxtProgressBar(pb,value = i)
	} # end for (i in 1:N_REPEATES)
	
	#####
	# Create a plot of an example of 
	# randomisation fn 1
	#####
	plot_mat = c_mat
	plot_mat[c_mat == 0 & b_mat==0] = 0
	plot_mat[c_mat == 1 & b_mat==0] = 1
	plot_mat[c_mat == 0 & b_mat==1] = 2
	plot_mat[c_mat == 1 & b_mat==1] = 3
	
	plot_mat = plot_mat[order(rowSums(plot_mat==3 | plot_mat==0)),]
	plot_mat = plot_mat[,order(colSums(plot_mat==3 | plot_mat==0))]
	plot_mat = t(plot_mat)
	rownames(plot_mat) = gsub("\\."," ",rownames(plot_mat))
	
	plot_colors = c('white',brewer.pal('Set1',n=3)[c(3,2)],'black')
	plot_colors[c(2,3)] = add.alpha(plot_colors[c(2,3)],0.6)
	pl1 = levelplot(plot_mat,col.regions = plot_colors,main=list(paste(sum(c_mat == b_mat),'/',pres_abs_matches)),
			  scales=list(x=list(rot=90,cex=1.5),y=list(cex=1.5)),
			  ylab=list(cex=1.5,label='Gesture'),
			  xlab=list(cex=1.5,label='ASO'),
			  panel=myPanel,
			  colorkey=list(col=plot_colors,at=c(-0.5,0.5,1.5,2.5,3.5),
			  			  labels=list(cex=1.5,at=c(0,1,2,3),labels=c('Neither','Chimp Only','Bonobo Only','Both','')),
			  			  height=0.2,
			  			  width=4
			  )
	)
	
	plot(pl1)
	
	close(pb)
	
	#####
	# If this is the last gesture set size,
	# creaete histograms the distribution of matches
	# under randomisation
	#####
	if(N_GESTURES==max(N_GESTURE_VALS))
	{
		par(mfrow=c(2,2))
		randomisationHistFn(perm_data$pres_abs_matches,pres_abs_matches,main='Presence + Absence',xlab='Matches')
		randomisationHistFn(perm_data$pres_abs_matches_2,pres_abs_matches,main='Presence + Absence 2',xlab='Matches')
		randomisationHistFn(perm_data$pres_abs_matches_3,pres_abs_matches,main='Presence + Absence 3',xlab='Matches')
		randomisationHistFn(perm_data$pres_abs_matches_4,pres_abs_matches,main='Presence + Absence 4',xlab='Matches')
		
		randomisationHistFn(perm_data$pres_matches,pres_matches,main='Presence',xlab='Matches')
		randomisationHistFn(perm_data$pres_matches_2,pres_matches,main='Presence 2',xlab='Matches')
		randomisationHistFn(perm_data$pres_matches_3,pres_matches,main='Presence 3',xlab='Matches')
		randomisationHistFn(perm_data$pres_matches_4,pres_matches,main='Presence 4',xlab='Matches')
	}
	
	
} # end for(N_GESTURES in N_GESTURE_VALS)


# Summary of results, proportion of permutations with
# more matches than original data, for each gesture set size.

# Randomisation function 1
rowSums(p_probabilities)/N_REPEATS
# Randomisation function 2
rowSums(p_probabilities_2)/N_REPEATS
# Randomisation function 3
rowSums(p_probabilities_3)/N_REPEATS
# Randomisation function 4
rowSums(p_probabilities_4)/N_REPEATS

##################################################
# Plots for publication
##################################################

######
# Plot 1
# Line graph of the proportion of randomisation iterations achieving a greater
# number of matches than data, for different size gestures sets
# data sets
######
par(mfrow=c(1,1))

q = .75
lim=c(10:45)
q_2 = c(0.05,0.95)

plot(rowMeans(probabilities)~N_GESTURE_VALS,t='l',
	 xlab='N. Gestures',ylab='P(x>=t)',pch=1,lty=1,ylim=c(0,0.2),
	 lwd=2)
lines(rowMeans(probabilities_2)~N_GESTURE_VALS,t='l',col='red',pch=19,lwd=2)
lines(rowMeans(probabilities_3)~N_GESTURE_VALS,t='l',col='blue',pch=19,lwd=2)
lines(rowMeans(probabilities_4)~N_GESTURE_VALS,t='l',col='green',pch=19,lwd=2)


grid()
abline(h=0.05,col='gray',lwd=2,lty=2)
legend("topright",legend = c("Row & Col. Sum Pres.","Row Sum Pres.","Col. Sum Pres.","No Constraints"),
	   col=c("black","red","blue","green"),
	   lwd=2,
	   lty=c(1,1,1,1),#pch=c(19,19,19,19,1),
	   bty='n',ncol = 1)

######
# Plot 2
# Histograms of the distribution of matches under each randomisation regime
# for final gesture set size (i.e. original data)
######
par(mfrow=c(2,2))
xmin = min(perm_data$pres_abs_matches,
		   perm_data$pres_abs_matches_2,
		   perm_data$pres_abs_matches_3,
		   perm_data$pres_abs_matches_4)
hist(perm_data$pres_abs_matches,col=add.alpha('gray',1),breaks=20,xlim=c(min(perm_data$pres_abs_matches),pres_abs_matches),
	 xlab="Similarity",main="r. and c. sum pres.")
abline(v=pres_abs_matches,col='red',lwd=3)
hist(perm_data$pres_abs_matches_3,col=add.alpha('blue',0.3),add=F,breaks = 20,xlim=c(xmin,pres_abs_matches),
	 main = "c. sum pres.",xlab="Similarity")
abline(v=pres_abs_matches,col='red',lwd=2)
hist(perm_data$pres_abs_matches_2,col=add.alpha('red',0.3),add=F,breaks = 20,xlim=c(xmin,pres_abs_matches),
	 main = "r. sum pres.",xlab="Similarity")
abline(v=pres_abs_matches,col='red',lwd=2)
hist(perm_data$pres_abs_matches_4,col=add.alpha('green',0.3),add=F,breaks=20,xlim=c(xmin,pres_abs_matches),
	 main = "no constraint",xlab="Similarity")
abline(v=pres_abs_matches,col='red',lwd=2)

######
# Plot 3
# Composite boxplots replicating above
######
par(mfrow=c(1,1),mar=c(5,12,1,1),bty='n')
boxplot(perm_data$pres_abs_matches,
		perm_data$pres_abs_matches_3,
		perm_data$pres_abs_matches_2,
		perm_data$pres_abs_matches_4,horizontal = T,ylim=c(xmin,pres_abs_matches),boxwex=0.5,
		xlab='Similarity',
		names=c("Row & Col. Sum Pres.","Row Sum Pres.","Col. Sum Pres.","No Constraints"),las=1,lwd=2,
		col=c(add.alpha('black',0.3),add.alpha('red',0.3),add.alpha('blue',0.3),add.alpha('green',0.3)))
abline(v=pres_abs_matches,col='red',lwd=3)

par(mfrow=c(1,1),mar=c(5,4,4,2)+0.1,bty='o')

######
# Plot 4
# Illustration of the overlap of gesture matrices
# from the original data
######
plot_mat = chimp_mat_orig
plot_mat[chimp_mat_orig == 0 & bonobo_mat_orig==0] = 0
plot_mat[chimp_mat_orig == 1 & bonobo_mat_orig==0] = 1
plot_mat[chimp_mat_orig == 0 & bonobo_mat_orig==1] = 2
plot_mat[chimp_mat_orig == 1 & bonobo_mat_orig==1] = 3

plot_mat = plot_mat[order(rowSums(plot_mat==3 | plot_mat==0)),]
plot_mat = plot_mat[,order(colSums(plot_mat==3 | plot_mat==0))]
plot_mat = t(plot_mat)
rownames(plot_mat) = gsub("\\."," ",rownames(plot_mat))

plot_colors = c('white',brewer.pal('Set1',n=3)[c(3,2)],'black')
plot_colors[c(2,3)] = add.alpha(plot_colors[c(2,3)],0.6)
levelplot(plot_mat,col.regions = plot_colors,
		  scales=list(x=list(rot=90,cex=1.5),y=list(cex=1.5)),
		  ylab=list(cex=1.5,label='Gesture'),
		  xlab=list(cex=1.5,label='ASO'),
		  panel=myPanel,
		  colorkey=list(col=plot_colors,at=c(-0.5,0.5,1.5,2.5,3.5),
		  			  labels=list(cex=1.5,at=c(0,1,2,3),labels=c('Neither','Chimp Only','Bonobo Only','Both','')),
		  			  height=0.2,
		  			  width=4
		  )
)
